# Supplementary material for: Physical Activity and Glycemic Control Status in Chinese Patients with Type 2 Diabetes: A Secondary Analysis of a Randomized Controlled Trial
Source: Int J Environ Res Public Health. 2021 Apr 18;18(8):4292. doi: 10.3390/ijerph18084292 (PMC8073010; doi:10.3390/ijerph18084292)
Supplement: Supplementary file 1 [file ijerph-18-04292-s001.zip]

Archive with 1 entries (1 files):
- ijerph-1143210-supplementary-final.pdf
